# Supplementary material for: Predicting coral dynamics through climate change
Source: Sci Rep. 2018 Dec 20;8:17997. doi: 10.1038/s41598-018-36169-7 (PMC6301976; doi:10.1038/s41598-018-36169-7)
Supplement: Supplementary file 2 — Supplementary Dataset 1 [file 41598_2018_36169_MOESM2_ESM.zip]

Archive with 4 entries (4 files):
- Predicting gamma March 12 2018 van Woesik et al.odc
- Predicting gamma March 14 2018 Stochastic r van Woesik et al.odc
- van Woesik et al 2018 Code for Figure 3.R
- van Woesik et al 2018 code for Figures 4 to 7.Rmd
