# Supplementary material for: Predicting coral dynamics through climate change
Source: Sci Rep. 2018 Dec 20;8:17997. doi: 10.1038/s41598-018-36169-7 (PMC6301976; doi:10.1038/s41598-018-36169-7)
Supplement: Supplementary file 2 — Supplementary Dataset 1 [file 41598_2018_36169_MOESM2_ESM.zip › van Woesik et al 2018 Code for Figure 3.R]

#library(doParallel)     #### PARALLEL
#cl<-makeCluster(5)      #### PARALLEL
#registerDoParallel(cl)  #### PARALLEL

###
#Figure 3a Sesoko Island; width 1000 size

library(beanplot)
library(raster)

iters<-1000
alld<-matrix(ncol=2102,nrow=iters)
#alld<-c()
for(all in 1:iters){          #### NON-PARALLEL
  #alld<-foreach(all=1:10000,.combine=cbind)%dopar%{   #### PARALLEL
  # used van Woesik 2013 as initial conditions
  
 ####CHANGE 1
   #Carrying capacity
  Ko=59 # for southern Japan
 #Ko=67 # for Western Australia
  #Ko=35 #carrying cap for Acropora
 # Ko=18 # carrying capacity for Porites
  
  ro= 0.4635 # initial intrinsic rate of increase
  Po=3.6 #initial percentage cover 3.6%
  to=2001 #start time
  tlength<-100 #time frame
  
  tlambda=NA #NA,3,6,9 length between thermal events. hist(runif(10000,3,9),100) NA chooses uniform dist between 3-9
  T.incr.min<-.5 #.5, 1.5, 2 #minimum intensity of anomaly
  T.inc.max<-3 # max temp of anomaly
  
  ###CHANGE 2
  sp.pow<-3# This is Epsilon in equation 1.b; the power of the effect of increased temp, species specific (previously had cubed)
  
  
   for(t in to:(to+tlength)){
    if(t==to){
      P<-c() #just setting the init values here
      dP<-c()
      t.anom<-c()
      P[t]<-Po
      K<-Ko
      r<-ro
      g<-c()
      
      if(is.na(tlambda)){new<-rpois(n=10, lambda=runif(1,3,9))}#take 10 and choose first value>0
      if(!is.na(tlambda)){new<-rpois(n=10, lambda=tlambda)}#take 10 and choose first value>0
      Xi<-to+new[which(new>0,1)[1]]#find the next year of thermal anomaly
    }
 
     #get temperature dependent on t; Changing Lambda in equation 2
#CHANGE 3     
     a3= 25.49; a1=-0.003; a2=0.001; lambda=0 # for now
     #a3= -9.81; a1=-0.0001; a2=-0.00013; lambda=0.015 # rcp 4.5
     #a3= -16.06; a1=0.00002; a2=-0.00005; lambda=0.021 # rcp 6
     #a3= -52.08; a1=-0.00006; a2=-0.00002; lambda=0.039 # rcp 8.5
     Temp= a3 + 45*(a1*cos(t) + a2*sin(t)) + lambda*t
     
        #A=Temp= rnorm(1, 25.48, 0.27) # was 29.13, 0.37 when used summer season temperatures for Sesoko
    Xi.1<-Xi
#CHANGE 4
        # Changing gammma in equation 1a
    
   # dP[t] <- r * P[t] * (1-P[t]/K) - 0.0015 * Temp * P[t] # For Western Australia
   dP[t] <- r * P[t] * (1-P[t]/K) - 0.001 * Temp * P[t] # For Sesoko
   #dP[t] <- r * P[t] * (1-P[t]/K) - 0.002 * Temp * P[t] # For Acropora
   #dP[t] <- r * P[t] * (1-P[t]/K) - 0.007 * Temp * P[t] # For Porites
    
    ####thermal event happens
    if(t==Xi){
      #increase the temp by a uniform random between 
      #Tincrease<-runif(1,T.incr.min,T.inc.max) #how intense the anomaly is #Tincrease<-runif(1,T.incr.min,4) uniform dist
      Tincrease<-rbeta(1,.6,1.6)*(T.inc.max-T.incr.min)+T.incr.min #how intense the anomaly is #Tincrease<-runif(1,T.incr.min,4) beta dist
      Temp=Temp+Tincrease
      
      #reset Xi for next thermal event year
#CHANGE 5
      #      if(is.na(tlambda)){new<-rpois(n=10, lambda=runif(1,3,9))}#take 10 and choose first value>0
      if(is.na(tlambda)){new<-rpois(n=10, lambda=runif(1,3,6))} # Increasing frequency of thermal stress
      if(!is.na(tlambda)){new<-rpois(n=10, lambda=tlambda)}#take 10 and choose first value>0
      Xi<-t+new[which(new>0,1)[1]]#find the next year of thermal anomaly
      
      #P anomaly
      h<-rgamma(1,4.92,115)#.04 #how long the thermal anomaly lasts# hist(rgamma(100000,4.92,115),100) median==2 weeks, max=2months
      P[t+1]<-P[t]*exp((-Tincrease^sp.pow)*(h)) # P decreases by a function of Temp increase and time of anomaly
      
    
#CHANGE 6
      #Recovery rates
      #r<-rbeta(1,9.96,13.47)# choose a variable r #changes between each anomaly
    #r<- rbeta(1,72.26,267.07) # Western Australia
      r<- rbeta(1,5.77, 10.53) # Sesoko
 #   r<- rbeta(1,106, 378.35) # Acropora
  #r<- rbeta(1,3.71, 24.88) # Porites
      dP[t]<-P[t+1]-P[t]
    }
    
    #### non-anomaly years
    
    if(t!=Xi.1){    #non-anomaly years
      #find the change in P between years, dP is for non-anomaly
      P[t+1]<-P[t]+dP[t] # add the change in P to get P for that year for non-anomaly trends
    }
    
    ################ if population is <.3 then quit loop
    
    # record what year we have anomalies
    t.anom[t]<-Xi 
    if(t==(to+tlength)){t.anom<-unique(t.anom)}
  }
  
  
  alld[all,]<-P #### NON-PARALLEL
  #alld[all]<-P[t+1]
  #P[t+1]     #### PARALLEL
}

#plot(density(alld,na.rm=T),main='')

hpd<-function(x,p){
  #generate an hpd set of level p, based on a sample x from the posterior
  dx<-density(x)
  md<-dx$x[dx$y==max(dx$y)]
  px<-dx$y/sum(dx$y)
  pxs<--sort(-px)
  ct<-min(pxs[cumsum(pxs)< p])
  list(hpdr=range(dx$x[px>=ct]),mode=md)
}

#alld<-alld[!is.na(alld)]
ci<-hpd(alld[,2010],p=.95)$hpdr 
cm<-hpd(alld[,2010],p=.95)$mode 
for(i in c(2020,2030,2040,2050,2060,2070,2080,2090,2100)){
  ci<-cbind(ci,hpd(alld[,i],p=.95)$hpdr) 
  cm<-cbind(cm,hpd(alld[,i],p=.95)$mode)
}
  
#lines(ci[1,])
#lines(ci[2,])

 #remove NA's
#alld[alld<0]<-0 # remove values below 0
#hpd(alld,p=.95) #get CI
ci2<-hpd(alld[,to+tlength],p=.95)

#abline(v=ci$hpdr,col='red',lty=2,lwd=2)

#layout(matrix(c(1,1,1,2), 1, 4, byrow = TRUE))
layout(matrix(c(1,1,1,1,2,2,2,3), 2, 4, byrow = TRUE))
par(mar=c(5,5.4,2,1))
plot(to:(to+(tlength+1)),P[!is.na(P)],xlab='Year',type="l",cex.axis=1.7,cex.lab=2.5,ylab="Coral cover (%)",col='blue',lwd=2,ylim=c(0,65)) #P
abline(v=c(t.anom),lty=2)
#text(2000,60,"a", cex=1.8)
text(2000,60, "b", cex=1.8)
#text(2000,60,"c", cex=1.8)

par(mar=c(5,5.4,2,1))
beanplot(alld[,2010],alld[,2020],alld[,2030],alld[,2040],alld[,2050],alld[,2060],alld[,2070],alld[,2080],alld[,2090],alld[,2100],overallline ='median',names=seq(2010,2100,10),innerborder=NA,outline=F,log='',what = c(F, T, T, F),col='grey77',ylim=c(0,65),cex.axis=1.7,cex.lab=2.5,ylab="Coral cover (%)",xlab='Year')
#beanplot median
lines(ci[1,],lwd=2,col='red',lty=2) #CI
lines(ci[2,],lwd=2,col='red',lty=2) #CI

### three piece figure

par(mar=c(5,.1,2,1))
plot(density(alld[,to+tlength],na.rm=T)$y,density(alld[,to+tlength],na.rm=T)$x,type='l',ylim=c(0,65),axes=F,xlab='',ylab='',lwd=2);box()
abline(h=ci2$hpdr,col='red',lty=2,lwd=2)


X.LIM.MAX<-75

matr<-matrix(ncol=100,nrow = X.LIM.MAX)
for(i in 1:100){
  A<-hist(alld[,2000+i],breaks=seq(0,X.LIM.MAX,1))
  matr[,i]<-rev(A$density)
}
R<-raster(matr)
extent(R)<-c(2000,2100,0,X.LIM.MAX)

meds<-apply(alld[,2001:2100],2,median) # median line
ml<-SpatialLines(list(Lines(Line(cbind(2001:2100,meds)), ID = "b"))) # median line

l1<-Line(cbind(c(2010,2020,2030,2040,2050,2060,2070,2080,2090,2100),ci[1,])) #CI
l2<-Line(cbind(c(2010,2020,2030,2040,2050,2060,2070,2080,2090,2100),ci[2,])) #CI
Sl1 <- Line(l1)
Sl2 <- Line(l2)
S1 <- Lines(list(Sl1), ID = "a")
S2 <- Lines(list(Sl2), ID = "b")
Sl <- SpatialLines(list(S1, S2))

cola<-colorRampPalette(c('blue','green','yellow','orange','red'))(255)
dev.off()

#par(op)
par(oma=c(0,1,4,0))
layout(matrix(c(1,1,1,1,2,2,2,3), 2, 4, byrow = TRUE))
par(mar=c(5,5.4,2,1))
plot(to:(to+(tlength+1)),P[!is.na(P)],xlab='Year',type="l",cex.axis=1.6,cex.lab=1.8,ylab="Coral cover (%)",col='blue',lwd=2,ylim=c(0,X.LIM.MAX)) #P
abline(v=c(t.anom),lty=2)
#text(2000,60,"a", cex=1.8)
mtext(text="a                                                                                                      ", line=0, side=3, outer=TRUE, cex=1.8)
#text(2000,80, "b", side=3, line=-1, outer=T, cex=1.8)
#text(2000,60,"c", cex=1.8)

par(mar=c(5,5.4,2,1))
image(R,ylab='Coral cover (%)',xlab='Year',col=c('white','#0000FF15','#0000FF30','#0000FF45','#0000FF70','#0000FF85',cola),cex.lab=1.8, cex.axis=1.6) #tring to get a colorbar for density, can use plot but legend becomes weird

plot(Sl,add=T,lwd=2,col='red',lty=2) #### confidence intervals for the density/time figure.
plot(ml,add=T,lwd=2,col='black',lty=1) #### median line for the density/time figure.

### three piece figure
box()
par(mar=c(5,.1,2,1))
plot(density(alld[,to+tlength],na.rm=T)$y,density(alld[,to+tlength],na.rm=T)$x,type='l',ylim=c(0,X.LIM.MAX),axes=F,xlab='',ylab='',lwd=2);box()
abline(h=ci2$hpdr,col='red',lty=2,lwd=2)


###################################################
#Figure 3b Western Australia; width 1000 size

library(beanplot)
library(raster)

iters<-1000
alld<-matrix(ncol=2102,nrow=iters)
#alld<-c()
for(all in 1:iters){          #### NON-PARALLEL
  #alld<-foreach(all=1:10000,.combine=cbind)%dopar%{   #### PARALLEL
  # used van Woesik 2013 as initial conditions
  
  ####CHANGE 1
  #Carrying capacity
  #Ko=59 # for southern Japan
  Ko=67 # for Western Australia
  #Ko=35 #carrying cap for Acropora
  # Ko=18 # carrying capacity for Porites
  
  ro= 0.4635 # initial intrinsic rate of increase
  Po=3.6 #initial percentage cover 3.6%
  to=2001 #start time
  tlength<-100 #time frame
  
  tlambda=NA #NA,3,6,9 length between thermal events. hist(runif(10000,3,9),100) NA chooses uniform dist between 3-9
  T.incr.min<-.5 #.5, 1.5, 2 #minimum intensity of anomaly
  T.inc.max<-3 # max temp of anomaly
  
  ###CHANGE 2
  sp.pow<-3# This is Epsilon in equation 1.b; the power of the effect of increased temp, species specific (previously had cubed)
  
  
  for(t in to:(to+tlength)){
    if(t==to){
      P<-c() #just setting the init values here
      dP<-c()
      t.anom<-c()
      P[t]<-Po
      K<-Ko
      r<-ro
      g<-c()
      
      if(is.na(tlambda)){new<-rpois(n=10, lambda=runif(1,3,9))}#take 10 and choose first value>0
      if(!is.na(tlambda)){new<-rpois(n=10, lambda=tlambda)}#take 10 and choose first value>0
      Xi<-to+new[which(new>0,1)[1]]#find the next year of thermal anomaly
    }
    
    #get temperature dependent on t; Changing Lambda in equation 2
    #CHANGE 3     
    a3= 25.49; a1=-0.003; a2=0.001; lambda=0 # for now
    #a3= -9.81; a1=-0.0001; a2=-0.00013; lambda=0.015 # rcp 4.5
    #a3= -16.06; a1=0.00002; a2=-0.00005; lambda=0.021 # rcp 6
    #a3= -52.08; a1=-0.00006; a2=-0.00002; lambda=0.039 # rcp 8.5
    Temp= a3 + 45*(a1*cos(t) + a2*sin(t)) + lambda*t
    
    #A=Temp= rnorm(1, 25.48, 0.27) # was 29.13, 0.37 when used summer season temperatures for Sesoko
    Xi.1<-Xi
    #CHANGE 4
    # Changing gammma in equation 1a
    
     dP[t] <- r * P[t] * (1-P[t]/K) - 0.0015 * Temp * P[t] # For Western Australia
    #dP[t] <- r * P[t] * (1-P[t]/K) - 0.001 * Temp * P[t] # For Sesoko
    #dP[t] <- r * P[t] * (1-P[t]/K) - 0.002 * Temp * P[t] # For Acropora
    #dP[t] <- r * P[t] * (1-P[t]/K) - 0.007 * Temp * P[t] # For Porites
    
    ####thermal event happens
    if(t==Xi){
      #increase the temp by a uniform random between 
      #Tincrease<-runif(1,T.incr.min,T.inc.max) #how intense the anomaly is #Tincrease<-runif(1,T.incr.min,4) uniform dist
      Tincrease<-rbeta(1,.6,1.6)*(T.inc.max-T.incr.min)+T.incr.min #how intense the anomaly is #Tincrease<-runif(1,T.incr.min,4) beta dist
      Temp=Temp+Tincrease
      
      #reset Xi for next thermal event year
      #CHANGE 5
      #      if(is.na(tlambda)){new<-rpois(n=10, lambda=runif(1,3,9))}#take 10 and choose first value>0
      if(is.na(tlambda)){new<-rpois(n=10, lambda=runif(1,3,6))} # Increasing frequency of thermal stress
      if(!is.na(tlambda)){new<-rpois(n=10, lambda=tlambda)}#take 10 and choose first value>0
      Xi<-t+new[which(new>0,1)[1]]#find the next year of thermal anomaly
      
      #P anomaly
      h<-rgamma(1,4.92,115)#.04 #how long the thermal anomaly lasts# hist(rgamma(100000,4.92,115),100) median==2 weeks, max=2months
      P[t+1]<-P[t]*exp((-Tincrease^sp.pow)*(h)) # P decreases by a function of Temp increase and time of anomaly
      
      
      #CHANGE 6
      #Recovery rates
      #r<-rbeta(1,9.96,13.47)# choose a variable r #changes between each anomaly
      r<- rbeta(1,72.26,267.07) # Western Australia
      #r<- rbeta(1,5.77, 10.53) # Sesoko
      #   r<- rbeta(1,106, 378.35) # Acropora
      #r<- rbeta(1,3.71, 24.88) # Porites
      dP[t]<-P[t+1]-P[t]
    }
    
    #### non-anomaly years
    
    if(t!=Xi.1){    #non-anomaly years
      #find the change in P between years, dP is for non-anomaly
      P[t+1]<-P[t]+dP[t] # add the change in P to get P for that year for non-anomaly trends
    }
    
    ################ if population is <.3 then quit loop
    
    # record what year we have anomalies
    t.anom[t]<-Xi 
    if(t==(to+tlength)){t.anom<-unique(t.anom)}
  }
  
  
  alld[all,]<-P #### NON-PARALLEL
  #alld[all]<-P[t+1]
  #P[t+1]     #### PARALLEL
}

#plot(density(alld,na.rm=T),main='')

hpd<-function(x,p){
  #generate an hpd set of level p, based on a sample x from the posterior
  dx<-density(x)
  md<-dx$x[dx$y==max(dx$y)]
  px<-dx$y/sum(dx$y)
  pxs<--sort(-px)
  ct<-min(pxs[cumsum(pxs)< p])
  list(hpdr=range(dx$x[px>=ct]),mode=md)
}

#alld<-alld[!is.na(alld)]
ci<-hpd(alld[,2010],p=.95)$hpdr 
cm<-hpd(alld[,2010],p=.95)$mode 
for(i in c(2020,2030,2040,2050,2060,2070,2080,2090,2100)){
  ci<-cbind(ci,hpd(alld[,i],p=.95)$hpdr) 
  cm<-cbind(cm,hpd(alld[,i],p=.95)$mode)
}

lines(ci[1,])
lines(ci[2,])

#remove NA's
#alld[alld<0]<-0 # remove values below 0
#hpd(alld,p=.95) #get CI
ci2<-hpd(alld[,to+tlength],p=.95)

#abline(v=ci$hpdr,col='red',lty=2,lwd=2)

#layout(matrix(c(1,1,1,2), 1, 4, byrow = TRUE))
layout(matrix(c(1,1,1,1,2,2,2,3), 2, 4, byrow = TRUE))
par(mar=c(5,5.4,2,1))
plot(to:(to+(tlength+1)),P[!is.na(P)],xlab='Year',type="l",cex.axis=1.7,cex.lab=2.5,ylab="Coral cover (%)",col='blue',lwd=2,ylim=c(0,65)) #P
abline(v=c(t.anom),lty=2)
#text(2000,60,"a", cex=1.8)
text(2000,60, "b", cex=1.8)
#text(2000,60,"c", cex=1.8)

par(mar=c(5,5.4,2,1))
beanplot(alld[,2010],alld[,2020],alld[,2030],alld[,2040],alld[,2050],alld[,2060],alld[,2070],alld[,2080],alld[,2090],alld[,2100],overallline ='median',names=seq(2010,2100,10),innerborder=NA,outline=F,log='',what = c(F, T, T, F),col='grey77',ylim=c(0,65),cex.axis=1.7,cex.lab=2.5,ylab="Coral cover (%)",xlab='Year')
#beanplot median
lines(ci[1,],lwd=2,col='red',lty=2) #CI
lines(ci[2,],lwd=2,col='red',lty=2) #CI

### three piece figure

par(mar=c(5,.1,2,1))
plot(density(alld[,to+tlength],na.rm=T)$y,density(alld[,to+tlength],na.rm=T)$x,type='l',ylim=c(0,65),axes=F,xlab='',ylab='',lwd=2);box()
abline(h=ci2$hpdr,col='red',lty=2,lwd=2)
X.LIM.MAX<-75

matr<-matrix(ncol=100,nrow = X.LIM.MAX)
for(i in 1:100){
  A<-hist(alld[,2000+i],breaks=seq(0,X.LIM.MAX,1))
  matr[,i]<-rev(A$density)
}
R<-raster(matr)
extent(R)<-c(2000,2100,0,X.LIM.MAX)

meds<-apply(alld[,2001:2100],2,median) # median line
ml<-SpatialLines(list(Lines(Line(cbind(2001:2100,meds)), ID = "b"))) # median line

l1<-Line(cbind(c(2010,2020,2030,2040,2050,2060,2070,2080,2090,2100),ci[1,])) #CI
l2<-Line(cbind(c(2010,2020,2030,2040,2050,2060,2070,2080,2090,2100),ci[2,])) #CI
Sl1 <- Line(l1)
Sl2 <- Line(l2)
S1 <- Lines(list(Sl1), ID = "a")
S2 <- Lines(list(Sl2), ID = "b")
Sl <- SpatialLines(list(S1, S2))

cola<-colorRampPalette(c('blue','green','yellow','orange','red'))(255)
dev.off()

#par(op)
par(oma=c(0,1,4,0))
layout(matrix(c(1,1,1,1,2,2,2,3), 2, 4, byrow = TRUE))
par(mar=c(5,5.4,2,1))
plot(to:(to+(tlength+1)),P[!is.na(P)],xlab='Year',type="l",cex.axis=1.6,cex.lab=1.8,ylab="Coral cover (%)",col='blue',lwd=2,ylim=c(0,X.LIM.MAX)) #P
abline(v=c(t.anom),lty=2)
#text(2000,60,"a", cex=1.8)
mtext(text="b                                                                                                      ", line=0, side=3, outer=TRUE, cex=1.8)
#text(2000,80, "b", side=3, line=-1, outer=T, cex=1.8)
#text(2000,60,"c", cex=1.8)

par(mar=c(5,5.4,2,1))
image(R,ylab='Coral cover (%)',xlab='Year',col=c('white','#0000FF15','#0000FF30','#0000FF45','#0000FF70','#0000FF85',cola),cex.lab=1.8, cex.axis=1.6) #tring to get a colorbar for density, can use plot but legend becomes weird

plot(Sl,add=T,lwd=2,col='red',lty=2) #### confidence intervals for the density/time figure.
plot(ml,add=T,lwd=2,col='black',lty=1) #### median line for the density/time figure.

### three piece figure
box()
par(mar=c(5,.1,2,1))
plot(density(alld[,to+tlength],na.rm=T)$y,density(alld[,to+tlength],na.rm=T)$x,type='l',ylim=c(0,X.LIM.MAX),axes=F,xlab='',ylab='',lwd=2);box()
abline(h=ci2$hpdr,col='red',lty=2,lwd=2)
